# Supplementary material for: Multiple time points of transcriptome analysis revealed altered genes involved in maintaining hibernation in the hypothalamus of Tamias sibiricus
Source: Front Neurosci. 2024 Dec 23;18:1501223. doi: 10.3389/fnins.2024.1501223 (PMC11701215; doi:10.3389/fnins.2024.1501223)
Supplement: Supplementary file 3 [file Table_2.csv]

Sample	Total Read pairs	Total mapped ratio	Uniq mapped reads ratio	Multiple mapped reads ratio	Discordantly reads ratio
ACT1	29,677,323	84.97%	77.37%	1.39%	6.21%
E-EUT3	32,620,915	85.72%	78.59%	1.50%	5.63%
ACT3	28,624,005	86.03%	79.37%	1.47%	5.19%
E-DS2	30,308,819	86.12%	79.18%	1.67%	5.27%
E-DS3	30,749,056	86.21%	79.31%	1.57%	5.33%
E-EUT1	27,019,812	86.28%	79.46%	1.52%	5.3%
E-EUT2	31,207,455	86.33%	79.55%	1.48%	5.3%
ACT2	32,335,536	86.68%	80.13%	1.45%	5.1%
M-EUT3	27,905,074	87.32%	80.71%	1.59%	5.02%
M-EUT1	29,019,504	87.56%	80.99%	1.46%	5.11%
M-EUT2	28,705,151	87.78%	81.27%	1.39%	5.12%
M-DS1	28,906,939	88.07%	81.67%	1.55%	4.85%
E-DS1	28,561,009	88.26%	81.87%	1.59%	4.8%
M-DS2	31,621,467	88.46%	82.29%	1.66%	4.51%
M-DS3	26,798,121	88.53%	82.40%	1.58%	4.55%
